# Supplementary material for: Kinesin Eg5 Selective Inhibition by Newly Synthesized Molecules as an Alternative Approach to Counteract Breast Cancer Progression: An In Vitro Study
Source: Biology (Basel). 2022 Oct 2;11(10):1450. doi: 10.3390/biology11101450 (PMC9598199; doi:10.3390/biology11101450)
Supplement: Supplementary file 1 [file biology-11-01450-s001.zip]

Archive with 11 entries (11 files):
- Figure S1.tif
- Figure S10.tif
- Figure S11.tif
- Figure S2.tif
- Figure S3.tif
- Figure S4.tif
- Figure S5.tif
- Figure S6.tif
- Figure S7.tif
- Figure S8.tif
- Figure S9.tif
